# Supplementary material for: Usefulness of Measuring Serum Amyloid A Concentration in Japanese Black Cattle in Clinical Practice
Source: Vet Sci. 2023 Aug 17;10(8):528. doi: 10.3390/vetsci10080528 (PMC10459075; doi:10.3390/vetsci10080528)
Supplement: Supplementary file 1 [file vetsci-10-00528-s001.zip]

Archive with 1 entries (1 files):
- vetsci-2549971-supplementary.pdf
